# Supplementary material for: A randomized controlled trial on the effects of decision aids for choosing discharge destinations of older stroke patients
Source: PLoS One. 2024 Jan 25;19(1):e0272115. doi: 10.1371/journal.pone.0272115 (PMC10810461; doi:10.1371/journal.pone.0272115)
Supplement: S5 File — (XLSX) [file pone.0272115.s006.xlsx]

## Sheet: Database of DCS and CPS
NO.	Group	Adm_Decision-making readiness state	Adm_Who would you like to decide with?	Adm_CPS_5ways	Adm_Participation rate (%)	Adm_Preferred place of discharge	Adm_DCS①_Informed_Availability of options	Adm_DCS②_Informed_Advantage of each option	Adm_DCS③Informed_Disadvantage of each option	Adm_DCS④Values clarity_Most important advantage	Adm_DCS⑤Values clarity_Most important disadvantage	Adm_DCS⑥Values clarity_Clarification of advantage and disadvantage	Adm_DCS⑦Support_Adequate support	Adm_DCS⑧Support_Pressure from others	Adm_DCS⑨Support_Adequate advice	Adm_DCS⑩Uncertainty_Best Clarification of Candidates	Adm_DCS⑪Uncertainty_confidence	Adm_DCS⑫Uncertainty_simplicity	Adm_DCS⑬Effective decision_Sufficient information	Adm_DCS⑭Effective decision_deliberation	Adm_DCS⑮Effective decision_Change of decision	Adm_DCS⑯Effective decision_satisfaction	Age	Gender	Family structure	Disease name	Business	Last educational background	Ent_read or not read	Ent_Actual discharge destination	Ent_Who would you like to decide with?	Ent_CPS_5ways	Ent_Participation rate (%)	Ent_DCS①_Informed_Availability of options	Ent_DCS②_Informed_Advantage of each option	Ent_DCS③Informed_Disadvantage of each option	Ent_DCS④Values clarity_Most important advantage	Ent_DCS⑤Values clarity_Most important disadvantage	Ent_DCS⑥Values clarity_Clarification of advantage and disadvantage	Ent_DCS⑦Support_Adequate support	Ent_DCS⑧Support_Pressure from others	Ent_DCS⑨Support_Adequate advice	Ent_DCS⑩Uncertainty_Best Clarification of Candidates	Ent_DCS⑪Uncertainty_confidence	Ent_DCS⑫Uncertainty_simplicity	Ent_DCS⑬Effective decision_Sufficient information	Ent_DCS⑭Effective decision_deliberation	Ent_DCS⑮Effective decision_Change of decision	Ent_DCS⑯Effective decision_satisfaction
31001	1	1	2	3	40	1	1	1	1	1	1	1	1	3	1	1	2	1	1	1	1	3	72	1	1	1	1	4
31002	1	1	2	1	50	1	3	2	3	3	2	2	2	0	1	2	2	1	1	2	1	1	68	1	2	1	1	7	3	1	3	4	50	1	2	2	2	2	2	1	1	1	1	3	2	1	1	2	2
31003	1	5	4	2	80	1	0	0	0	0	0	0	0	0	1	0	0	0	0	0	0	0	79	1	3	1	2	5
31004	1	4	4	3	50	2	1	1	3	1	2	1	3	3	1	1	3	2	2	1	1	1	80	1	2	1	1	3
31005	1	1	2	2	50	1	1	4	4	0	2	1	4	3	3	0	2	3	3	0	2	3	78	2	2	1	8	5	3	1	4	2	75	0	1	2	1	2	2	1	1	2	0	2	1	2	1	1	0
31006	1	5	2	1	100	1	0	0	1	1	1	1	1	1	1	1	1	1	1	1	1	1	67	1	3	1	4	7	2	1	2	2	85	1	1	2	1	1	1	3	1	3	1	1	1	1	1	1	1
31007	1	5	2	4	50	2	1	4	4	3	3	3	2	2	2	2	2	4	1	1	2	2	91	1	2	1	1	4	1	2	4	3	50	2	1	2	1	2	1	1	1	3	2	3	1	1	2	1	2
31008	1	1	4	3	40	1	4	4	4	2	2	2	4	1	4	4	4	3	2	4	4	4	78	1	2	1	1	3	1	1	4	3	30	4	4	4	4	4	4	4	4	4	4	4	4	4	4	4	4
31010	1	5	2	1	100	1	0	0	0	0	0	0	4	0	0	0	0	0	0	0	0	0	69	1	2	2	1	4	1	1	2	1	100	0	0	0	0	0	0	4	0	0	0	0	0	0	0	0	0
31011	1	5	1	1	100	1	4	4	4	4	4	0	4	4	4	0	0	0	2	0	0	0	71	1	4	2	1	4	1	1	1	1	100	4	4	4	4	4	4	4	0	4	4	0	0	4	4	0	0
31012	1	5	2	2	50	1	0	0	0	0	1	2	4	4	4	0	0	0	0	1	1	0	67	2	2	3	6	4
31013	1	5	2	3	70	1	1	1	2	2	2	2	3	3	3	1	2	3	3	3	1	2	89	2	3	1	1	3	2	1	4	4	20	4	4	4	2	2	2	3	0	3	0	2	2	2	2	0	0
31014	1	5	4	3	50	2	4	1	4	2	2	4	0	1	2	4	1	1	0	1	1	1	88	2	1	1	7	3	1	1	2	2	50	3	3	3	3	3	2	3	0	1	2	0	1	1	2	0	0
31015	1	5	1	2	100	1	1	1	1	2	2	1	4	0	1	4	1	4	4	0	1	1	84	1	1	1	1	1	2	2	4	3	100	2	2	2	1	4	1	1	2	2	0	2	0	1	1	0	2
31016	1	5	2	4	50	1	4	3	3	3	3	3	3	3	3	3	3	3	3	3	3	3	84	2	1	1	2	3	2	1	4	2	50	1	2	3	3	1	2	3	0	2	3	3	3	1	1	0	3
31017	1	2	4	2	70	1	4	4	4	4	4	4	4	2	4	4	4	4	4	2	3	2	74	2	2	1	2	4
31018	1	5	2	3	60	1	4	2	2	2	2	2	4	2	4	0	0	0	0	0	0	0	79	1	5	1	9	4	1	2	1	4	50	1	1	0	3	1	3	2	1	2	1	1	1	1	1	1	0
31019	1	2	4	3	50	1	2	4	4	3	2	2	4	0	4	4	4	4	3	3	2	2	77	2	1	2	2	4
31020	1	5	2	3	50	1	2	3	2	2	2	2	2	1	2	2	2	1	2	2	1	2	66	1	2	1	8	4
31021	1	5	2	1	100	1	1	1	1	1	1	1	1	1	1	1	1	1	1	1	1	1	68	2	3	1	1	4
31022	1	5	2	1	100	1	1	1	1	1	3	1	4	1	4	1	2	1	1	1	1	1	81	2	1	1	1	4
41001	1	5	2	2	100	1	3	3	3	1	0	0	2	0	2	0	0	0	0	1	0	0	74	2		1	6	4
41003	1	1	2	3	100	1	1	1	3	2	2	2	2	2	2	1	1	3	2	2	2	2	75	1	2	2	1	5	1	1	2	1	100	1	1	2	0	2	1	2	1	1	0	0	0	0	0	0	0
41004	1	5	2	1	45	1	1	3	3	3	3	3	3	1	3	2	4	0	2	2	0	0	71	1	2	1	1	4	1	1	2	1	100	1	0	0	0	0	0	2	0	2	0	0	0	0	0	0	0
41005	1	2	2	3	100	1	0	1	1	1	1	1	1	1	1	1	1	1	2	1	1	1	76	2	4	2	4	3	1	1	4	3	50	1	1	3	1	1	0	1	0	1	0	1	1	0	1	0	0
41006	1	1	4	3	100	1	1	2	2	1	1	1	2	1	3	1	1	3	1	2	2	2	68	2	3	2	1	4	1	1	2	1	100	1	1	1	2	2	2	1	0	0	1	0	3	1	1	0	0
41007	1	5	2	3	50	1	1	1	2	1	2	1	1	2	2	1	2	1	2	2	1	3	85	1	3	1	2	1
41008	1	5	2	2	50	1	1	1	2	2	2	1	3	2	3	3	4	2	1	1	1	3	70	2	2	3	2	4	1	1	2	1	100	4	0	4	4	3	1	4	0	0	1	0	0	0	0	0	1
41009	1	2	2	3	50	1	4	4	3	3	3	3	3	2	3	1	3	1	3	3	1	3	81	2	2	1	2	3	1	1	4	2	0	4	4	4	4	4	4	4	4	4	0	0	0	4	0	0	0
41010	1	5	4	2	50	1	4	3	1	3	3	3	3	2	3	2	3	3	1	3	2	2	78	2	1	2	1	4	1	2	2	5	0	0	1	1	0	1	0	2	2	2	0	2	3	2	1	1	2
41011	1	5	2	1	100	1	1	1	1	1	1	2	2	0	3	1	1	1	2	2	1	1	78	2	4	1	7	6	1	1	2	2	80	0	0	2	4	4	1	2	2	1	1	1	1	1	1	1	1
41012	1	5	2	1	80	1	4	4	4	1	1	1	1	1	1	1	1	1	1	1	1	1	66	1	2	1	8	4	1	1	2	1	100	1	1	1	1	1	1	1	1	1	1	1	0	1	1	0	0
41013	1	5	2	1	100	1	4	4	4	1	1	1	4	4	4	0	0	0	3	0	0	0	77	1	3	1	2	4
41014	1	5	2	3	100	1	1	2	1	3	3	4	4	0	4	0	0	0	4	0	0	0	71	2	2	1	2	4	1	1	2	1	100	4	4	4	4	4	4	4	0	4	0	0	0	0	0	0	0
41016	1	1	2	2	50	1	3	3	4	3	3	2	3	1	3	4	4	3	3	3	3	3	77	1	2	1	1	4	2	1	2	3	80	1	1	1	1	2	1	1	1	1	1	2	3	1	1	1	1
41017	1	2	4	3	60	1	4	4	4	3	3	1	4	0	4	0	3	3	3	3	0	0	66	1	3	2	1	4	2	1	2	2	60	2	2	2	1	1	1	2	1	1	2	3	1	1	1	1	1
41018	1	5	2	2	100	1	4	4	4	0	0	2	4	4	4	2	3	3	3	3	3	3	71	2	3	1	7	4	1	1	1	1	90	1	3	3	1	1	1	2	1	3	3	2	1	3	1	1	1
41019	1	4	4	3	90	1	1	1	1	2	2	2	3	3	2	3	3	3	2	2	2	2	65	2	5	3	1	4	1	1	2	4	100	1	1	1	1	2	1	1	1	1	1	2	1	1	1	1	1
41020	1	5	2	2	70	1	4	4	4	2	2	1	4	0	4	2	0	3	1	0	0	0	78	1	3	1	3	4	1	1	4	4	100	2	2	2	1	2	0	4	0	4	2	1	1	2	0	0	0
41021	1	5	2	4	50	1	4	4	4	4	4	1	4	0	4	4	4	4	4	4	0	0	73	1	1	1	1	4	2	1	4	4	20	2	2	3	0	0	0	4	3	0	0	0	2	1	1	0	0
41022	1	5	4	3	70	1	4	2	2	2	2	4	4	0	4	0	4	0	2	1	0	0	76	1	2	2	1	3	2	1	2	3	100	0	1	1	1	2	1	2	1	3	1	2	1	3	1	1	1
41023	1	5	2	2	100	1	1	1	1	3	3	3	3	2	1	1	3	1	1	2	1	1	74	1	2	2	1	4	1	1	4	2	100	1	0	4	0	1	2	1	0	0	0	0	0	0	0	0	0
41024	1	5	2	3	100	1	0	0	2	0	0	1	3	3	3	0	1	2	2	2	0	0	75	1	2	1	1	7
41025	1	1	4	2	50		2	2	2	2	2	2	4	2	4	2	2	4	4	0	4	2	69	1	3	2	1	7
41026	1	5	2	1	100	1	0	1	2	1	2	2	3	3	3	0	1	1	1	1	1	1	84	1	2	1	1	3	1	1	4	3	70	2	2	2	1	1	1	3	0	0	0	0	0	0	0	0	0
41027	1	5	4	3	30	1	1	0	0	0	0	0	2	2	1	1	2	1	3	3	3	1	71	1	2	2	1	7
41028	1	1	2	1	50	1	3	3	3	4	4	3	3	1	3	3	3	1	3	2	1	2	77	1	3	1	2	4
41029	1	1	2	4	20	1	2	3	3	3	3	3	3	1	3	3	3	3	3	3	3	2	69	1	1	1	1	7
41030	1	5	4	2	100	1	3	0	1	1	1	1	4	1	4	2	2	0	0	0	0	0	76	1	2	1	1	4	2	1	2	2	50	1	0	1	1	2	1	1	1	1	1	3	1	3	1	1	1
41031	1	5	1	1	100	1	1	1	2	2	2	1	3	3	3	1	2	1	3	1	1	1	68	1	1	1	1	7
41032	1	5	2	1	100	1	1	1	2	1	2	1	2	1	3	1	2	1	3	1	1	1	76	1	2	1	1	7	1	1	4	2	100	2	1	3	1	1	1	0	0	1	0	0	0	1	0	0	0
30001	2	2	2	1	100	1	3	1	3	3	1	4	4	4	4	1	2	4	3	1	1	3	65	1	1	1	1	4	3	2	2	5	0	3	4	4	2	4	4	1	0	2	3	3	4	4	3	1	2
30003	2	5	2	2	60	1	4	4	4	3	1	4	2	4	1	1	0	0	0	0	1	0	89	2	5	1	1	5	1	2	2	2	100	0	2	2	2	2	2	1	0	1	1	1	1	1	1	0	0
30004	2	1	3	2	100	2	4	4	4	4	0	0	4	0	4	4	2	0	0	0	3	3	73	1	1	1	1	4	1	2		5	0	4	3	4	3	3	2	4	3	3	4	4	3	4	3	1	3
30005	2	1	2	4	70	1	4	3	3	1	1	3	3	0	3	3	3	3	3	4	3	4	74	2	3	1	6	4	1	2	2	3	100	2	2	2	2	2	0	2	4	2	2	2	3	3	3	2	2
30006	2	3	2	4	100	1	1	1	0	1	2	1	3	1	1	2	1	2	2	1	1	1	74	1	3	3	2	3	1	1	2	1	100	0	2	4	3	4	4	3	2	3	1	1	1	0	0	0	0
30007	2	1	2	4	90	1	1	1	1	1	1	1	3	3	1	2	3	3	1	2	3	3	74	2	1	1	1	4	1	2	4	3	50	2	1	2	2	3	2	1	2	1	3	2	2	2	2	1	2
30008	2	3	2	4	50	1	0	4	4	4	4	0	4	4	4	4	4	0	1	4	3	3	65	1	3	1	1	4	1	1	2	2	80	1	1	3	1	1	2	1	1	0	2	2	3	1	2	0	0
30009	2	1	4	3	50	1	3	2	2	3	3	3	4	1	3	3	3	4	2	2	3	3	77	1	2	2	1	5	2	1	4	3	50	1	1	1	1	1	1	2	1	1	2	2	1	1	1	2	2
30010	2	4	2	4	100	2	3	3	3	1	2	1	4	3	2	3	4	3	3	3	1	2	71	1	5	1	1	1	3	2	2	1	100	0	0	0	1	1	1	1	0	0	0	0	2	0	0	0	0
30011	2	5	2	1	100	1	1	0	1	1	0	0	4	0	0	0	1	0	0	0	0	0	69	2	2	1	5	3	1	1	3	2	100	0	1	0	0	0	2	0	0	0	0	0	4	0	0	0	0
30013	2	5	2	1	100	1	4	4	4	4	4	3	4	4	4	1	1	1	1	2	0	0	83	1	3	2	1	7	3	2	2	2	20	1	1	1	2	2	1	3	1	1	1	1	1	1	1	1	3
30014	2	5	2	4	20	1	1	1	1	1	1	2	1	1	2	1	1	3	3	1	2	2	72	1	2	1	1	4	1	1	4	1	100	0	3	3	1	1	1	2	0	2	0	0	0	1	0	0	0
30015	2	5	2	1	100	1	4	4	4	2	2	2	4	4	3	1	2	2	4	1	1	1	65	1	3	1	1	4	2	1	1	1	100	4	2	2	2	2	2	2	0	4	2	1	0	4	2	0	4
30016	2	5	2	2	100	1	4	1	1	4	4	1	1	1	4	4	4	4	4	1	1	1	70	1	2	1	1	4	3	1	2	1	100	2	2	2	2	2	2	2	2	2	2	0	0	2	0	0	0
30018	2	1	4	3	50	1	4	4	4	3	1	2	0	0	3	3	3	4	2	2	3	2	66	1	2	1	8	4	1	1	2	1	50	2	3	3	2	3	3	1	1	1	2	3	1	1	2	1	1
30019	2	5	2	4	50	1	0	1	1	1	1	2	1	1	1	0	1	1	0	0	0	0	79	2	1	1	4	5	1	2	2	3	50	1	3	3	3	3	3	4	0	1	1	3	1	3	3	0	1
30020	2	1	2	2	100	1	2	3	3	3	3	2	3	3	3	3	3	3	3	3	3	3	81	1	2	1	1	3	1	1	2	3	60	1	1	2	1	2	1	1	1	1	1	3	2	1	2	1	1
30021	2	2	4	5	60	1	4	4	4	4	4	4	4	1	4	4	4	4	4	4	2	2	72	1	2	2	2	4	2	1	2	2	50	1	1	3	1	3	1	2	1	2	1	1	1	2	1	0	0
30022	2	5	2	1	100	1	2	1	2	1	2	1	3	1	3	1	2	2	3	1	1	1	71	1	3	1	2	3	1	1	2	2	100	1	1	1	1	2	1	2	1	3	1	2	1	1	1	1	1
30023	2	5	2	2	60	1	1	1	2	1	2	1	2	2	3	1	2	3	3	2	1	1	86	1	5	1	1	4	1	2		4	0	4	4	4	4	4	4	4	4	4	4	4	4	4	4	0	2
30024	2	2	4	3	80	2	4	4	4	4	4	2	4	1	2	4	2	4	0	2	1	2	70	1	1	1	2	4
30025	2	2	2	1	100	1	1	1	1	3	3	2	3	1	3	1	3	3	3	3	1	1	77	1	1	1	2	7
30026	2	3	2	1	100	1	2	1	2	3	3	3	4	3	3	3	3	3	3	3	3	3	71	2	2	2	9	4	2	1	2	1	100	2	2	3	2	1	1	4	1	2	1	0	1	1	1	1	0
30027	2	5	2	1	100	1	1	1	2	1	2	1	3	1	3	1	2	1	3	2	1	1	82	2	1	1	2	5	2	1	2	2	80	1	1	1	1	2	1	3	1	3	1	1	1	1	1	0	1
40001	2	5	2	2	30	1	1	1	1	1	1	1	1	0	1	1	2	1	1	1	0	0	67	2	3	1	6	7	1	1	4	3	40	0	1	1	1	1	1	1	0	1	0	2	1	1	1	0	0
40002	2	5	2	1	50	1	4	4	4	4	4	4	4	4	4	4	4	4	4	3	1	1	74	1	4	2	8	5	1	2	4	4	50	0	0	0	0	0	0	0	0	0	0	0	0	0	0	0	0
40003	2	2	5	3	0	2	4	4	4	4	4	4	4	4	4	4	4	4	4	1	4	4	83	2	1	1	8	1
40004	2	4	4	2	30	1	4	4	4	4	4	4	4	4	4	4	3	3	3	4	0	2	78	1	2	1	8	4	3	1	2	1	100	2	1	2	1	1	1	1	0	1	1	1	0	3	1	0	1
40005	2	5	2	1	100	1	1	3	3	0	3	1	3	3	0	0	0	0	0	0	0	0	74	1		1	3	7	1	1	2	1	100	0	4	4	4	4	4	4	4	4	0	0	0	0	0	0	0
40006	2	1	2	1	50	1	1	1	1	1	1	0	3	1	1	1	3	3	3	2	0	1	68	2	1	3	7	4	1	1	2	1	50	2	1	1	0	1	0	3	1	1	3	2	4	2	1	0	3
40007	2	5	4	2	50	1	1	0	0	0	0	0	1	0	0	0	0	0	0	0	0	0	88	1	2	1	1	4	1	1	3	1	100	0	0	1	0	0	0	3	0	0	0	0	2	1	0	0	0
40008	2	1	4	2	70	1	4	2	2	2	3	2	3	2	4	4	3	3	1	3	1	3	67	1	3	2	1	4	1	1	2	2	80	3	3	3	3	3	3	3	1	4	3	2	1	2	1	1	1
40009	2	1	4	2	80	1	3	3	3	3	2	1	2	0	1	3	3	3	2	2	2	2	69	2	5	2	1	5	1	1	4	2	70	1	1	0	1	1	1	1	1	1	0	2	2	1	1	0	0
40010	2	5	2	2	100	1	2	2	2	2	2	2	2	2	2	1	1	1	1	1	1	0	77	1	2	1	1	4	3	1	4	3	50	0	1	1	0	1	0	0	0	0	0	0	1	0	0	0	0
40011	2	1	2	2	100	1	3	2	2	2	2	2	2	2	2	1	2	3	2	2	1	0	89	2	1	3	7	1	1	1	4	3	30	0	1	1	0	2	1	1	1	1	1	1	0	2	1	0	0
40012	2	4	2	3	30	1	3	2	2	2	2	2	3	3	3	2	2	4	2	2	2	2	74	2	4	1	1	4	2	1	2	4	70	1	1	1	2	1	1	2	1	1	1	2	1	1	2	1	1
40013	2	5	2	2	100	1	4	3	2	3	1	2	0	4	3	2	2	0	0	0	2	0	81	1	2	1	1	7	1	1	2	1	70	0	0	0	0	0	0	2	0	0	0	0	0	0	0	0	0
40014	2	1	4	3	50	1	1	1	0	1	2	2	2	2	1	0	1	1	2	1	1	1	80	1	2	1	2	1	1	2	4	4	100	0	1	2	0	2	1	1	0	1	1	1	1	0	1	1	1
40015	2	3	2	3	70	2	3	1	4	0	4	0	4	2	1	0	0	4	0	0	0	1	72	1	3	1	1	4
40017	2	5	2	1	100	1	4	0	0	4	4	1	3	1	2	1	1	1	1	1	1	1	81	1	3	1	2	7
40018	2	5	2	3	100	1	1	1	1	3	3	3	3	2	3	2	2	3	3	2	2	2	87	2	3	2	1	1	1	2	2	4	50	0	0	0	0	0	0	0	0	0	0	0	0	0	0	0	0
40019	2	1	2	3	70	1	3	3	3	3	3	3	3	2	3	3	3	3	3	3	3	3	76	1	2	1	1	4	1	1	2	2	100	1	2	2	1	2	1	3	1	2	3	3	2	3	1	2	2
40020	2	5	2	1	100	1	4	4	4	2	2	2	4	0	4	4	0	0	0	0	0	0	72	1	2	2	1	3	1	1	2	1	100	1	4	4	0	0	1	4	0	4	0	0	1	4	3	0	0
40021	2	5	4	3	100	1	0	0	1	1	1	0	1	0	0	0	0	0	0	0	0	0	78	2	2	1	7	4	1	1	2	1	100	2	2	2	2	2	2	4	0	3	0	1	0	2	1	0	0
40022	2	1	2	4	50	2	3	3	2	3	3	3	2	3	2	3	3	4	4	2	3	4	77	1	2	2	1	4
40023	2	1	1	3	65	1	0	0	0	2	2	2	2	2	3	3	3	3	3	3	3	3	74	1	5	2	1	7	1	1	2	2	80	1	1	2	1	2	1	2	1	2	1	1	1	2	2	1	1
40024	2	5	4	4	100	1	1	1	1	1	1	0	4	0	0	3	0	1	0	0	3	2	86	2	2	1	7	4	1	1	2	1	100	0	1	3	1	2		1	0	2	0	0	0	2	1	0	0
40026	2	5	1	1	100	1	1	1	3	1	3	2	4	1	4	2	3	3	3	3	3	3	77	1	1	1	1	4
	1: intervention group 2: control group	1: No time to think 2: Not thinking about other discharge sites other than the one requested 3: Considering other discharge sites in addition to the one of your choice 4: Almost ready to decide where to discharge. 5: I have already decided where I am going to leave the hospital.	1: By oneself 2: With family 3: With medical professionals 4: With family and medical professionals 5: I want to leave it to 〇〇	1: I make the decisions 2: I make decisions based on the opinions of others 3: Others and I make decisions together (SDM) 4: Others will make decisions based on my input 5: Others make decisions		1: Same location as before hospitalization 2: Different location than before hospitalization	0: strongly agree 1: agree 2: neither agree nor disagree 3: disagree 4: strongly disagree	0: strongly agree 1: agree 2: neither agree nor disagree 3: disagree 4: strongly disagree	0: strongly agree 1: agree 2: neither agree nor disagree 3: disagree 4: strongly disagree	0: strongly agree 1: agree 2: neither agree nor disagree 3: disagree 4: strongly disagree	0: strongly agree 1: agree 2: neither agree nor disagree 3: disagree 4: strongly disagree	0: strongly agree 1: agree 2: neither agree nor disagree 3: disagree 4: strongly disagree	0: strongly agree 1: agree 2: neither agree nor disagree 3: disagree 4: strongly disagree	0: strongly agree 1: agree 2: neither agree nor disagree 3: disagree 4: strongly disagree	0: strongly agree 1: agree 2: neither agree nor disagree 3: disagree 4: strongly disagree	0: strongly agree 1: agree 2: neither agree nor disagree 3: disagree 4: strongly disagree	0: strongly agree 1: agree 2: neither agree nor disagree 3: disagree 4: strongly disagree	0: strongly agree 1: agree 2: neither agree nor disagree 3: disagree 4: strongly disagree	0: strongly agree 1: agree 2: neither agree nor disagree 3: disagree 4: strongly disagree	0: strongly agree 1: agree 2: neither agree nor disagree 3: disagree 4: strongly disagree	0: strongly agree 1: agree 2: neither agree nor disagree 3: disagree 4: strongly disagree	0: strongly agree 1: agree 2: neither agree nor disagree 3: disagree 4: strongly disagree		1: man 2: woman	1: solitary life 2: two people living together 3: three people living together 4: four people living together 5: More than five people	1: cerebral infarction 2: cerebral hemorrhage 3: subarachnoid hemorrhage	1: company employee 2: independent business 3: public servant 4: medical affairs 5: welfare-related 6: parttime job 7: housewife 8: agriculture 9: Other	1: common elementary school graduate 2: girls' school graduate 3: junior high school graduate 4: high school graduate 5: vocational school graduate 6: junior college graduate 7: university graduate 8: graduate-school graduate	1: I read the whole thing in one sitting 2: I read part of it 3: I have not read it	1: Same location as before hospitalization 2: Different location than before hospitalization	1: By oneself 2: With family 3: With medical professionals 4: With family and medical professionals 5: I want to leave it to 〇〇	1: I make the decisions 2: I make decisions based on the opinions of others 3: Others and I make decisions together (SDM) 4: Others will make decisions based on my input 5: Others make decisions		0: strongly agree 1: agree 2: neither agree nor disagree 3: disagree 4: strongly disagree	0: strongly agree 1: agree 2: neither agree nor disagree 3: disagree 4: strongly disagree	0: strongly agree 1: agree 2: neither agree nor disagree 3: disagree 4: strongly disagree	0: strongly agree 1: agree 2: neither agree nor disagree 3: disagree 4: strongly disagree	0: strongly agree 1: agree 2: neither agree nor disagree 3: disagree 4: strongly disagree	0: strongly agree 1: agree 2: neither agree nor disagree 3: disagree 4: strongly disagree	0: strongly agree 1: agree 2: neither agree nor disagree 3: disagree 4: strongly disagree	0: strongly agree 1: agree 2: neither agree nor disagree 3: disagree 4: strongly disagree	0: strongly agree 1: agree 2: neither agree nor disagree 3: disagree 4: strongly disagree	0: strongly agree 1: agree 2: neither agree nor disagree 3: disagree 4: strongly disagree	0: strongly agree 1: agree 2: neither agree nor disagree 3: disagree 4: strongly disagree	0: strongly agree 1: agree 2: neither agree nor disagree 3: disagree 4: strongly disagree	0: strongly agree 1: agree 2: neither agree nor disagree 3: disagree 4: strongly disagree	0: strongly agree 1: agree 2: neither agree nor disagree 3: disagree 4: strongly disagree	0: strongly agree 1: agree 2: neither agree nor disagree 3: disagree 4: strongly disagree	0: strongly agree 1: agree 2: neither agree nor disagree 3: disagree 4: strongly disagree
[truncated: 22 more columns]
